# Supplementary material for: Iron Starvation Induces Ferricrocin Production and the Reductive Iron Acquisition System in the Chromoblastomycosis Agent Cladophialophora carrionii
Source: J Fungi (Basel). 2023 Jul 5;9(7):727. doi: 10.3390/jof9070727 (PMC10382037; doi:10.3390/jof9070727)
Supplement: Supplementary file 1 [file jof-09-00727-s001.zip]

Archive with 3 entries (3 files):
- Figure S1.tiff
- Figure S2.tiff
- Tables.pdf
